# Supplementary material for: Persistent Monocytic Bioenergetic Impairment and Mitochondrial DNA Damage in PASC Patients with Cardiovascular Complications
Source: Int J Mol Sci. 2025 May 9;26(10):4562. doi: 10.3390/ijms26104562 (PMC12111130; doi:10.3390/ijms26104562)
Supplement: Supplementary file 1 [file ijms-26-04562-s001.zip]

Archive with 1 entries (1 files):
- ijms-3591529-supplementary.pdf
